# Supplementary material for: Proteome Response of Tribolium castaneum Larvae to Bacillus thuringiensis Toxin Producing Strains
Source: PLoS One. 2013 Jan 25;8(1):e55330. doi: 10.1371/journal.pone.0055330 (PMC3555829; doi:10.1371/journal.pone.0055330)
Supplement: Table S1 — Proteins identified in the iTRAQ analysis. (XLSX) [file pone.0055330.s003.xlsx]

## Sheet: Hoja2
Accession	Name	Peptides(95%)	115:113	Pvalue 115:113	EF 115:113	LowerCI 115:113	UpperCI 115:113	116:114	Pvalue 116:114	EF 116:114	LowerCI 116:114	UpperCI 116:114	117:113	Pvalue 117:113	EF 117:113	LowerCI 117:113	UpperCI 117:113	118:114	Pvalue 118:114	EF 118:114	LowerCI 118:114	UpperCI 118:114
gi|270011842	hypothetical protein TcasGA2_TC005924	87	0.869263	0.0535596	1.1529	0.753977	1.00218	1.04675	0.495847	1.14238	0.916286	1.19578	1.36403	0.0695914	1.39948	0.974668	1.90893	1.29278	0.0686969	1.31936	0.979858	1.70564
gi|270004020	hypothetical protein TcasGA2_TC003326	77	0.916977	0.59682	1.81953	0.503965	1.66846	1.14656	0.681593	3.45177	0.332165	3.95765	1.84022	0.247411	23.8783	0.0770666	43.9414	1.0226
gi|270009346	apolipoprotein LI-II precursor	30	0.593674	0.000907688	1.33446	0.444882	0.792232	0.650082	0.00442488	1.33019	0.488713	0.864735	0.526169	0.00516999	1.5419	0.341247	0.811302	0.615463	0.0424969	1.59563	0.385717	0.982053
gi|270014971	hypothetical protein TcasGA2_TC013596	23	0.738405	0.167381	1.5551	0.474829	1.14829	0.688906	0.0770261	1.51735	0.454018	1.04531	0.452264	0.00580278	1.70661	0.265007	0.771841	0.733526	0.47732	2.48518	0.29516	1.82295
gi|270001148	hypothetical protein TcasGA2_TC011461	21	1.05939	0.793942	1.58781	0.667199	1.6821	1.16308	0.52167	1.63335	0.712079	1.89972	0.649072	0.160903	1.87053	0.346998	1.21411	0.824697	0.560785	2.01777	0.408718	1.66405
gi|283046836	ATP synthase subunit beta, mitochondrial	18	1.00873	0.974022	1.83923	0.548455	1.85529	1.02284	0.920059	1.67093	0.612139	1.70909	1.19844	0.812437	5.6825	0.2109	6.81011	0.976122	0.947663	2.46081	0.396668	2.40205
gi|270013982	hypothetical protein TcasGA2_TC012671	17	0.728171	0.0818733	1.44447	0.504111	1.05182	0.928418	0.529339	1.29759	0.715495	1.2047	0.930461	0.737296	1.61366	0.576614	1.50145	1.07569	0.798163	1.91468	0.561812	2.0596
gi|270002002	hypothetical protein TcasGA2_TC000939	22	0.50517					0.711837					0.374438					1.12617
gi|270010476	hypothetical protein TcasGA2_TC009873	18	0.395819	0.123616	10.1326	0.0390639	4.01068	0.577091	0.151679	5.4548	0.105795	3.14792	0.758835	0.65974	373.759	0.00203028	283.622	1.37197	0.70308	2926.11	0.00046887	4014.53
gi|270013196	hypothetical protein TcasGA2_TC011769	20	1.21447	0.668637	2.79796	0.434054	3.39803	1.20738	0.601215	2.25788	0.534741	2.72611	1.13002	0.810253	3.29398	0.343057	3.72227	0.606233	0.357698	3.41986	0.177268	2.07323
gi|270000774	hypothetical protein TcasGA2_TC011019	18	1.30527	0.124723	1.41997	0.919226	1.85344	1.46197	0.0255433	1.38367	1.05659	2.02288	0.96064	0.883625	1.79534	0.535074	1.72467	1.07419	0.807903	1.88219	0.570712	2.02183
gi|270002901	tubulin alpha 1-like protein	21	1.07754	0.811043	1.94602	0.553713	2.09691	1.20859	0.544697	1.93908	0.623278	2.34355	0.596631	0.441684	4.20523	0.141878	2.50897	0.827549	0.701137	3.06294	0.270182	2.53473
gi|270016369	hypothetical protein TcasGA2_TC001880	16	1.25701	0.436918	2.25602	0.557182	2.83586	0.987319	0.926149	1.49679	0.659623	1.47781	0.746233	0.611744	5.20391	0.143399	3.88333	0.866985	0.681818	2.73018	0.317556	2.36702
gi|270003240	hypothetical protein TcasGA2_TC002444	16	0.851153	0.413183	1.51325	0.562467	1.28801	0.785709	0.12943	1.37953	0.569546	1.08391	0.932569	0.791599	1.75592	0.5311	1.63752	0.91438	0.689115	1.63228	0.560186	1.49252
gi|270001836	hypothetical protein TcasGA2_TC000726	13	0.76509	0.0195388	1.22543	0.624344	0.937565	0.613719	0.00208888	1.23995	0.494954	0.760983	0.276956	0.00142869	1.68151	0.164707	0.465704	0.313	0.013572	1.63023	0.301875	0.802277
gi|270008484	hypothetical protein TcasGA2_TC014998	13	0.721655	0.00399746	1.20124	0.60076	0.86688	0.77643	0.000301088	1.09474	0.709236	0.849991	0.592118	0.262968	2.76827	0.213894	1.63914	0.846414	0.469084	1.67409	0.505595	1.41698
gi|270014673	hypothetical protein TcasGA2_TC004721	11	0.889749	0.271095	1.26016	0.706059	1.12123	1.01817	0.898668	1.38064	0.737461	1.40573	0.876578	0.340142	1.36498	0.642189	1.19651	0.961385	0.807233	1.48226	0.648594	1.42502
gi|270015505	hypothetical protein TcasGA2_TC008553	13	0.892962	0.812882	4.03355	0.221384	3.60181	0.920543	0.854047	3.72534	0.247103	3.42934	0.840973	0.652526	3.02231	0.278256	2.54168	0.990684	0.9465	1.7016	0.582207	1.68575
gi|270003241	hypothetical protein TcasGA2_TC002445	12	1.05889	0.834782	1.81389	0.583765	1.92071	1.1866	0.273382	1.38943	0.854017	1.6487	1.3416	0.523011	2.75834	0.486378	3.70059	1.13838	0.384509	1.40235	0.811765	1.5964
gi|270014773	hypothetical protein TcasGA2_TC005186	10	1.05426	0.835445	1.93816	0.543948	2.04332	1.14313	0.044734	1.13637	1.00595	1.29901	0.704946	0.137745	1.73847	0.405497	1.22553	0.85603	0.381719	1.622	0.527763	1.38848
gi|270014058	hypothetical protein TcasGA2_TC012754	12	0.786533	0.360716	1.78736	0.440054	1.40581	0.796397	0.332218	1.67681	0.474948	1.33541	0.668574	0.0102649	1.29487	0.516327	0.865713	0.67459	0.131454	1.75366	0.384676	1.183
gi|270001997	hypothetical protein TcasGA2_TC000933	10	1.25721	0.0259972	1.21871	1.03159	1.53217	1.41773	0.00120107	1.20535	1.17619	1.70886	0.985102	0.947904	1.61514	0.609917	1.59108	1.16053	0.418793	1.46979	0.78959	1.70574
gi|270005784	hypothetical protein TcasGA2_TC007894	11	1.13421	0.211475	1.25365	0.904732	1.4219	0.981396	0.889406	1.39101	0.705526	1.36514	1.10558	0.884038	7.48823	0.147642	8.27883	0.802674	0.689557	7.75165	0.103549	6.22204
gi|270012069	hypothetical protein TcasGA2_TC006170	10	0.746303	0.468445	2.39762	0.311269	1.78935	0.75411	0.416277	2.11533	0.356497	1.5952	0.459144	0.25256	4.22171	0.108758	1.93838	0.862052	0.85062	5.81095	0.14835	5.00934
gi|270010980	hypothetical protein TcasGA2_TC008728	8	1.06322	0.638271	1.32545	0.802161	1.40925	0.952664	0.748379	1.38768	0.686518	1.32199	0.916704	0.700494	1.63141	0.561909	1.49552	0.750252	0.168683	1.53951	0.487331	1.15502
gi|270011673	hypothetical protein TcasGA2_TC005725	9	1.21824	0.244928	1.47011	0.828675	1.79094	1.3407	0.227302	1.72957	0.775161	2.31884	1.10742	0.637446	1.68754	0.656229	1.86881	1.1766	0.577422	2.10729	0.558348	2.47945
gi|270001293	odorant binding protein C12	13	4.11092	1.43061e-05	1.24406	3.30443	5.11423	3.60093	4.53914e-06	1.16985	3.07812	4.21254	3.70359	0.00220304	1.79272	2.06591	6.63951	5.12747	0.000413644	1.65879	3.0911	8.50538
gi|270007865	hypothetical protein TcasGA2_TC014606	8	1.15744	0.638268	2.12074	0.545773	2.45464	0.968905	0.930444	2.4229	0.399896	2.34756	0.787453	0.686536	4.60753	0.170905	3.62822	0.729582	0.372817	3.29144	0.22166	2.40137
gi|270002097	hypothetical protein TcasGA2_TC001048	11	2.01526	0.106331	2.9171	0.690843	5.8787	1.58955	0.328952	4.74929	0.334692	7.54921	1.23848	0.642892	5.48597	0.225753	6.79426	0.686599	0.73869	58579.3	1.17208e-05	40220.5
gi|270014917	hypothetical protein TcasGA2_TC011522	7	0.466928	0.0965497	2.60804	0.179034	1.21777	0.476636	0.130677	2.87098	0.166019	1.36841	0.46944	0.307991	5.5488	0.0846021	2.60483	0.420651	0.396945	12.6359	0.0332902	5.31529
gi|270009517	hypothetical protein TcasGA2_TC008784	7	0.793724	0.540236	2.38868	0.332286	1.89596	0.882034	0.67569	2.01152	0.43849	1.77423	0.649497	0.537048	5.90913	0.109914	3.83796	0.563864	0.321225	4.65553	0.121117	2.62509
gi|237681135	catalase-like	7	0.990537	0.932574	1.38992	0.712655	1.37677	1.13837	0.468975	1.6467	0.691306	1.87455	0.728356	0.513688	3.91785	0.185907	2.85359	0.665407	0.246698	2.95092	0.225491	1.96356
gi|270008524	hypothetical protein TcasGA2_TC015050	7	0.850988	0.502348	2.35304	0.361655	2.00241	0.964748	0.782066	1.63071	0.591613	1.57322	1.50745	0.285257	3.39377	0.444181	5.11593	0.580958	0.414496	192.006	0.00302573	111.548
gi|270006342	hypothetical protein TcasGA2_TC007011	9	1.26169	0.457242	2.19241	0.575479	2.76615	1.32644	0.284977	1.88864	0.702326	2.50516	0.696489	0.664296	8.55515	0.0814116	5.95857	0.941669	0.934507	8.52263	0.11049	8.0255
gi|270009274	apolipophorin-III	8	1.53674	0.0201647	1.40875	1.09085	2.16488	1.69742	0.00037039	1.23065	1.3793	2.08893	1.52629	0.0048696	1.28813	1.18489	1.96606	2.4452	0.00220607	1.59322	1.53476	3.89574
gi|270004992	hypothetical protein TcasGA2_TC030701	6	1.16297	0.037518	1.14964	1.0116	1.337	1.07836	0.492188	1.28719	0.837763	1.38806	1.03109	0.938839	2.83179	0.364113	2.91985	1.73414	0.0853807	2.0969	0.827	3.63631
gi|270003231	hypothetical protein TcasGA2_TC002435	8	2.69627					3.2643					1.46132					0.475785
gi|281427798	cathepsin L-like proteinase	5	0.397479	0.189184	36.2323	0.0109703	14.4016	0.41856	0.194228	32.6219	0.0128306	13.6542	0.32427	0.40703	41758.3	7.7654e-06	13540.9	0.367405	0.306915	778.554	0.000471907	286.045
gi|270007934	hypothetical protein TcasGA2_TC014680	6	1.20035	0.296964	1.49686	0.801912	1.79676	1.07882	0.45676	1.27373	0.846975	1374126271742	1.65348	0.361826	3.62848	0.455694	5.9996	0.847421	0.734295	4.11373	0.205998	3.48606
gi|270001834	hypothetical protein TcasGA2_TC000724	8	1.3157					1.5389					3.15941					1.0962
gi|270003074	hypothetical protein TcasGA2_TC000102	6	0.638192	0.267031	2.86011	0.223136	1.8253	0.801357	0.712257	5.68299	0.14101	4.5541	0.970099	0.954053	7.44963	0.130221	722687542179301	0.546713	0.508047	25.8279	0.0211675	14.1205
gi|270001940	hypothetical protein TcasGA2_TC000851	5	1.46949					0.882177					2.7583					0.547262
gi|270004199	hypothetical protein TcasGA2_TC003523	5	0.981909	0.517466	1.10609	0.887732	1.08608	0.896669	0.171388	1.25133	0.716571	1.12203	0.853435	0.41568	1.9537	0.43683	1.66736	0.896671	0.728064	20.9988	0.042701	18.8291
gi|270002168	hypothetical protein TcasGA2_TC001137	6	1.90535	0.199555	14.2268	0.133927	27.1069	1.24982	0.515144	3.40054	0.367537	4.25007	0.989742	0.986046	393.956	0.00251231	389.915	0.527754
gi|270006831	hypothetical protein TcasGA2_TC013214	5	0.276829	0.0832222	4.93565	0.0560876	1.36633	0.251472	0.119254	7.62081	0.032998	1.91642	0.159429	0.0273532	2.72653	0.0584733	0.434688	0.103147	0.129899	392.459	0.000262822	40.4809
gi|270006034	hypothetical protein TcasGA2_TC008177	5	1.30888	0.614214	7.08931	0.184627	9.27902	0.759288	0.389063	2.96168	0.25637	2.24877	1.49549	0.505219	8.59136	0.17407	12.8483	0.462927	0.296066	10.6388	0.043513	4.925
gi|270006460	NtpA	4	1.19664	0.782611	11.6173	0.103005	13.9017	1.10702	0.728763	2.99751	0.369313	3.31831	1.42117	0.857189	1655.31	0.000858553	2352.47	0.742752	0.505324	46.6378	0.015926	34.6403
gi|227483355	unnamed protein product	5	1.06768	0.477356	1.38406	0.771408	1.47773	1.18092	0.361145	1.83917	0.642094	2.17191	0.862272	0.844179	17.4303	0.0494696	15.0297	0.903945	0.713922	2.7988	0.322975	2.52996
gi|270002479	hypothetical protein TcasGA2_TC004546	6	1.59	0.494954	330.148	0.00481603	524.935	1.77659	0.149907	5.76585	0.308123	10.2436	1.32781					1.6954
gi|270015934	hypothetical protein TcasGA2_TC002089	5	0.963254	0.837989	1.61028	0.59819	1.55111	1.03673	0.869506	1.77143	0.585248	1.83648	0.820919	0.327512	1.63479	0.502155	1.34203	0.65678	0.112732	1.779	0.369186	1.16841
gi|270004017	hypothetical protein TcasGA2_TC003323	5	0.385187	0.413891	10074.3	3.82345e-05	3880.5	0.368462	0.28658	459.644	0.000801625	169.362	0.366443	0.553635	3644969	1.00534e-07	1.33567e+06	0.139892	0.15697	539.156	0.000259465	75.4238
gi|270005020	hypothetical protein TcasGA2_TC007015	5	1.0344	0.88146	1.8057	0.572853	1.86782	1.14081	0.454132	1.55519	0.733553	1.77418	1.00893	0.97997	2.51868	0.400578	2.54116	0.615819	0.370378	6.17279	0.0997635	3.80132
gi|288869512	ribosomal protein S3	5	1.17927	0.401654	1.62961	0.723648	1.92175	0.909372	0.697378	1.87919	0.483918	1.70888	1.04718	0.879465	2.20777	0.474315	2.31193	1.04704	0.83623	1.91413	0.547007	2.00417
gi|270002679	hypothetical protein TcasGA2_TC005233	4	0.852952	0.122866	1.26804	0.672656	1.08157	0.912371	0.429843	1.37798	0.662107	1.25723	0.816945	0.257327	1.58589	0.515133	1.29559	0.836413	0.00863557	1.07454	0.778389	0.898762
gi|270007972	hypothetical protein TcasGA2_TC014720	6	1.40048					1.43188					1.43981					2.0102
gi|270010982	odorant binding protein (subfamily minus-C) C04	6	1.01288	0.94462	1.54119	0.65721	1.56104	1.24788	0.137708	1.37231	0.909333	1.71248	0.520297	0.0695853	2.0646	0.252008	1.07421	0.666567	0.0578709	1.5284	0.43612	1.01878
gi|270003939	hypothetical protein TcasGA2_TC003233	5	0.908419	0.660316	1.66306	0.546233	1.51076	1.09306	0.523346	1.37903	0.792626	1.50736	0.713292	0.237191	1.87707	0.380004	1.3389	0.894074	0.614896	1.71087	0.522585	1.52964
gi|270002056	hypothetical protein TcasGA2_TC001004	6	0.940204	0.417559	1.8274	0.514505	1.71813	1.31034	0.126374	1.99538	0.65669	2.61463	0.46527	0.0195938	1.34893	0.344917	0.627617	1.1432	0.345782	2.79155	0.409521	3.19129
gi|270007796	hypothetical protein TcasGA2_TC014498	7	1.00966	0.964787	1.89326	0.533291	1.91155	0.857777	0.624359	3.16333	0.271163	2.71343	1.42805	0.429419	37.3458	0.0382384	53.3316	0.403148
gi|270002022	hypothetical protein TcasGA2_TC000960	4	1.08692	0.916758	3141.92	0.00034594	3415	1.12621					0.929495					1.42982
gi|270007148	hypothetical protein TcasGA2_TC013683	4	1.16856	0.603033	2.99176	0.390593	3.49605	1.54515	0.275044	3.51802	0.43921	5.43588	0.727364	0.05317	1.40298	0.518443	1.02048	1.55414	0.182869	5.23336	0.296968	8.13337
gi|270001633	hypothetical protein TcasGA2_TC000487	4	0.85082	0.800148	557.022	0.00152745	473.925	1.06233	0.912895	265.133	0.00400679	281.66	0.597449	0.715789	866901	0,00000068917813,7441383	517929	1.5714	0.909718	2.93993e+17	5.34503e-18	4.6198e+17
gi|270004162	hypothetical protein TcasGA2_TC003485	4	1.1927	0.104403	1.4485	0.823406	1.72763	1.0421	0.785677	4.46851	0.233209	4.65662	0.723505	0.583583	213.483	0.00338905	154.456	1.19742
gi|270012285	hypothetical protein TcasGA2_TC006408	4	1.09256	0.608048	1.88176	0.580604	2.05594	0.975102	0.806808	1.47642	0.66045	1.43966	1.42261	0.709735	34.3252	0.041445	48.8313	1.24622	0.69408	8.03914	0.155019	10.0186
gi|270009607	hypothetical protein TcasGA2_TC008890	6	2.6386					1.25535					1.08667					1.23607
gi|270009465	hypothetical protein TcasGA2_TC008729	4	0.900891	0.338204	2.1798	0.41329	1.96377	1.05391	0.078262	1.08591	0.970523	1.14445	0.558147	0.172899	7.87158	0.0709066	4.3935	0.959363	0.497998	1.68845	0.568192	1.61984
gi|270015025	hypothetical protein TcasGA2_TC014183	4	0.710391	0.40028	4.00774	0.177255	2.84706	0.665969	0.11181	1.89622	0.351208	1.26283	0.599876	0.482791	13.1052	0.0457739	7.86149	0.688453	0.666089	24.6909	0.0278828	16.9985
gi|270006765	hypothetical protein TcasGA2_TC013133	3	0.998113	0.996951	6.57294	0.151852	6.56053	0.911273	0.640321	2.08212	0.437667	1.89738	2.091	0.614852	216.553	0.00965584	452.811	0.652475
gi|270010629	hypothetical protein TcasGA2_TC010057	4	1.04851					1.24905					1.95507
gi|270015904	hypothetical protein TcasGA2_TC002057	4	1.0017	0.991463	4.99067	0.200714	4.99915	0.891475	0.827758	192.987	0.00461935	172.044	1.32893	0.565275	84.9495	0.0156437	112.891	0.921221	0.765075	14.8185	0.0621669	13.6511
gi|270014681	hypothetical protein TcasGA2_TC004730	5	0.816068	0.0910662	1.32802	0.614499	1.08376	0.806812	0.229015	1.71519	0.470393	1.38384	0.627429	0.00309199	1.11828	0.561068	0.70164	0.98294	0.964295	4.32934	0.227041	4.25548
gi|270011058	serine protease P96	5	0.731935	0.208439	3.84471	0.190375	2.81408	0.711791	0.484937	61.5562	0.0115633	43.8151	1.95641	0.56162	31606.5	6.18989e-05	61835.3	0.737311	0.627909	348.176	0.00211764	256.714
gi|270004694	hypothetical protein TcasGA2_TC010367	3	1.77143	0.202096	3.72221	0.475908	6.59361	1.53067	0.0844387	1.76647	0.866516	2.70389	1.63051	0.305558	4.67073	0.34909	7.61566	1.45152	0.0186773	1.24888	1.16226	1.81277
gi|270012778	hypothetical protein TcasGA2_TC006271	4	0.981782	0.913233	1.63903	0.599001	1.60917	1.0394	0.849527	1.81323	0.573232	1.88467	0.854745	0.658721	2.78014	0.307446	2.37632	1.22792	0.441596	2.0932	0.586623	2.57028
gi|270005615	hypothetical protein TcasGA2_TC007694	4	0.837111					0.881025					0.577039					0.671355
gi|270013560	hypothetical protein TcasGA2_TC012178	4	2.47702	0.156885	18.1577	0.136417	44.9769	1.81055	0.0619182	2.08743	0.867362	3.7794	1.25375	0.739572	755.771	0.00165891	947.552	2.3839
gi|270012005	hypothetical protein TcasGA2_TC006100	5	0.912692					0.664464					1.78961
gi|270010215	hypothetical protein TcasGA2_TC009589	4	1.02634	0.752029	1.26995	0.808175	1.30341	0.926198	0.311342	1.22241	0.757682	1.13219	1.93695	0.457531	1553.07	0.00124717	3008.22	0.341076	0.322992	1993.2	0.00017112	679.831
gi|270009447	hypothetical protein TcasGA2_TC008707	4	1.30499					1.66698					1.18023					1.9677
gi|270008520	hypothetical protein TcasGA2_TC015046	3	0.752035	0.549829	3.85674	0.194992	2.90041	0.977124	0.972215	12.5948	0.0775817	12.3067	1.41022	0.533436	7.26281	0.19417	10.2421	1.43182	0.735647	3109.32	4.60494e-05	44520
gi|270005126	hypothetical protein TcasGA2_TC007135	2	1.04046	0.520403	1.1899	0.874412	1.23804	1.05888	0.546009	1.30768	0.809742	1.38468	0.750981	0.519413	3.49772	0.214706	2.62672	0.686533	0.185677	2.01295	0.341058	1.38196
gi|218347125	cytochrome c oxidase subunit 2	4	0.573264	0.0192563	1.23851	0.462866	0.709993	0.781477					0.67842					1.03164
gi|270001802	hypothetical protein TcasGA2_TC000688	3	0.857807	0.510619	1.80446	0.475381	1.54788	0.936027	0.749201	1.70882	0.547763	1.5995	0.64548	0.356938	3.60608	0.178998	2.32765	0.855272	0.738287	3.88519	0.220136	3.32289
gi|270010788	hypothetical protein TcasGA2_TC010593	4	1.79844	0.528572	3493.82	0.00051475	6283.43	1.75611	0.308488	43.2294	0.040623	75.9155	0.905262					1.70607
gi|270000746	hypothetical protein TcasGA2_TC004380	3	0.568439	0.17482	7.55316	0.0752584	4.29351	0.65845	0.327895	20.1904	0.0326121	13.2944	0.255621	0.318983	13255.5	1.92841e-05	3388.38	0.481449	0.706731	134129200	3.58944e-09	6.45764e+07
gi|270004745	hypothetical protein TcasGA2_TC010520	3	0.766556	0.00686263	1.13516	0.675286	0.870161	1.05964	0.563478	1.32938	0.797094	1.40867	0.895292	0.265464	1.294	0.691878	1.15851	0.939573	0.645879	1.47656	0.636324	1.38734
gi|270012401	hypothetical protein TcasGA2_TC006550	3	2.32112	0.197759	6.73027	0.344877	15.6217	2.12061	0.167059	4.56987	0.46404	9.69091	1.06257	0.881954	4.72715	0.22478	5.02292	0.781894	0.698733	10.6913	0.0731339	83594281511979
gi|270014010	hypothetical protein TcasGA2_TC012704	3	1.41732	0.343725	14.2371	0.0995513	20.1784	1.63581	0.308025	26.737	0.0611816	43.7366	1.18061	0.81228	1038.67	0.00113665	1226.26	1.10005	0.840216	112.772	0.00975461	124.055
gi|270008019	hypothetical protein TcasGA2_TC014771	4	1.59444					1.43433					0.752384
gi|270008926	hypothetical protein TcasGA2_TC015540	3	1.24528	0.77495	1907.03	0.000652998	2374.79	1.02443	0.94259	29.7184	0.0344713	30.4445	1.10574	0.913938	11961.2	9.2444e-05	13225.9	1.12045	0.73274	25.4736	0.043985	28.5419
gi|270000932	hypothetical protein TcasGA2_TC011204	3	0.65827	0.625326	23.2966	0.028256	15.3355	0.657459	0.631816	25.0844	0.0262099	16.4919	0.408194	0.425894	48.8219	0.00836088	19.9288	0.634113	0.857429	108632801280	5.83721e-12	6.88854e+10
gi|86515394	pro-phenol oxidase subunit 2	3	1.03293	0.895645	12.0479	0.0857349	12.4447	1.13499	0.546927	6.45896	0.175723	7.33087	2.12243
gi|270008063	hypothetical protein TcasGA2_TC016306	3	0.800909	0.782933	2835.34	0.000282474	2270.85	0.807081	0.484887	13.423	0.0601269	10.8334	0.283736					0.16091
gi|270006661	hypothetical protein TcasGA2_TC013019	3	1.25024	0.36167	2.26927	0.550944	2.83713	1.33203	0.435298	3.57832	0.372249	4.76641	2.42167	0.0496396	2.41351	1.00338	5.84472	1.59077	0.577692	1895.86	0.000839076	3015.87
gi|270007798	hypothetical protein TcasGA2_TC014500	4	1.0251	0.91282	2.36788	0.43292	2.42732	0.997957	0.984297	1.48609	0.67153	1.48306	1.81008	0.279076	34.2751	0.0528104	62.0408	0.874629	0.75108	62.1073	0.0140826	54.3209
gi|282165768	superoxide dismutase-like protein	3	0.989296	0.990826	35.4991	0.0278682	35.1191	1.23178	0.592282	4.13911	0.297594	5.09846	0.86573					0.900209
gi|270010858	hypothetical protein TcasGA2_TC015896	2	0.97675	0.883179	5.00546	0.195137	4.88908	1.10033	0.646682	7.0957	0.15507	7.80764	1.05349	0.946958	2774.46	0.00037971	2922.87	0.517459
gi|270009419	hypothetical protein TcasGA2_TC008667	3	1.33378	0.278063	5.52059	0.241601	7.36327	1.15212	0.60772	12.6882	0.0908027	14.6183	0.789206	0.0535909	1.28892	0.612301	1.01722	0.808272	0.662299	100.591	0.00803519	81.3053
gi|282165786	cellular FABP-like protein isoform 3	3	1.07505	0.220112	1.1933	0.900908	1.28285	1.12446	0.65285	2.62274	0.428737	2.94917	0.490705	0.121043	3.23907	0.151495	1.58943	0.590583	0.35274	6.60048	0.0894757	3.89813
gi|270009249	hypothetical protein TcasGA2_TC015217	3	0.812088					0.838377					0.452131
gi|270011122	chemosensory protein 18	2	1.47122	0.0113499	1.27315	1.15558	1.87308	1.76938	0.0186499	1.51257	1.16979	2.67632	1.37797	0.0230198	1.2816	1.07519	1.76601	1.91033	0.0104629	1.48499	1.28643	2.83682
gi|270013735	hypothetical protein TcasGA2_TC012375	3	0.895231	0.301657	1.29602	0.690756	1.16023	0.59436	0.0557232	1.7171	0.346142	1.02057	0.796911	0.723608	5.26244	0.151434	4.19369	0.558657	0.0239919	1.54765	0.36097	0.864608
gi|270003684	hypothetical protein TcasGA2_TC002948	2	0.831236	0.0475044	1.22072	0.680941	1.0147	0.811487	0.0270777	1.75813	0.534425	1.65192	0.593962	0.0495045	1.77303	0.334999	1.05311	0.465494	0.0415709	2.35493	0.197667	1.09621
gi|270010782	hypothetical protein TcasGA2_TC010587	2	0.964655	0.140907	1.0674	0.903739	1.02968	1.01538	0.936323	2.07075	0.490344	2.10261	1.03208	0.72843	1.40565	0.734238	1.45074	0.867326	0.390712	1.75707	0.493621	1.52395
gi|270012619	hypothetical protein TcasGA2_TC006782	3	0.820729	0.707549	7.1391	0.114963	5.85927	0.748767	0.543574	5.56292	0.1346	4.16533	1.03549	0.662662	1.34465	0.770085	1.39237	0.917044	0.633878	5.46048	0.167942	5.00751
gi|270006763	hypothetical protein TcasGA2_TC013131	4	0.930932	0.416746	2.00964	0.463234	1.87084	0.969539	0.219283	1.15144	0.842027	1.11636	0.881793	0.417225	3.41684	0.258073	3.01295	0.378221	0.176416	33.5753	0.0112648	12.6989
gi|270006471	serine protease P80	2	1.72387	0.171151	6.72863	0.2562	11.5993	1.87387	0.267586	35.3918	0.0529463	66.3195	4.67672	0.0262739	2.24652	2.08177	10.5063	6.73643
gi|270011463	hypothetical protein TcasGA2_TC005486	3	1.32188	0.221817	1.98427	0.66618	2.62296	1.45333	0.225133	2.52941	0.574574	3.67608	0.985485	0.966621	3.78884	0.260102	3.73385	1.60195		4.05592	0.394966	6.49739
gi|270009606	hypothetical protein TcasGA2_TC008889	2	1.08929					0.885237					1.18478
gi|270008595	hypothetical protein TcasGA2_TC015134	3	1.057	0.738896	5.05213	0.209217	5.34008	1.37812	0.0591957	1.4623	0.94243	2.01522	2.34684	0.447836	9837.17	0.000238569	23086.3	2.42169
gi|270016491	hypothetical protein TcasGA2_TC010484	2	1.29552	0.236442	3.60126	0.359742	4.66551	1.9024	0.0687826	2.42618	0.784112	4.61555	0.995979					1.50139
gi|270005317	hypothetical protein TcasGA2_TC007364	3	1.18748	0.408747	2.04045	0.581971	2.423	0.856851	0.608901	3.02278	0.283464	2.59008	2.34074	0.300606	1.4076	0.166293	3.29483	0.790702		5.42875	0.145651	4.29253
gi|270012743	hypothetical protein TcasGA2_TC005780	2	1.38802	0.444492	32.9923	0.0420712	45.794	1.11864					0.778728					0.736828
gi|270004172	hypothetical protein TcasGA2_TC003496	2	1.07406					1.0459					0.743747					1.25802
gi|270003687	hypothetical protein TcasGA2_TC002951	2	0.958796	0.489399	1.67718	0.571673	1.60807	0.993515	0.937096	2.3022	0.43155	2.28727	0.625325	0.745206	1329250	4.70435e-07	831214	0.672981	0.115563	2.51839	0.267227	1.69482
gi|270011845	hypothetical protein TcasGA2_TC005928	2	1.14801	0.722637	43.2686	0.0265321	49.6727	1.31779	0.265866	4.73898	0.278075	6.24497	1.1434					1.41847
gi|270010004	hypothetical protein TcasGA2_TC009334	4	1.17522					1.23926					1.80822					1.00275
gi|270013522	hypothetical protein TcasGA2_TC012128	2	2.38004	0.39554	2663.58	0.000893552	6339.43	2.71972	0.320999	1113.06	0.00244347	3027.2	1.71169	0.164174	6.05729	0.282583	10.3682	1.03139	0.988797	4908710912	2.10114e-12	5.0628e+09
gi|270008191	hypothetical protein TcasGA2_TC013931	2	1.52768
gi|270008108	serine protease H118	2	1.09296	0.794096	29.0608	0.0376094	31.7623	0.896083	0.475379	3.63376	0.2466	3.25615	0.487656	0.154718	9.60527	0.0507696	4.68407	0.818422	0.526545	15.9218	0.0514025	13.0308
gi|270002518	hypothetical protein TcasGA2_TC004820	2	1.07645	0.333117	1.22586	0.878117	1.31958	1.0827	0.309772	1.23038	0.879972	1.33214	1.03844	0.899198	2.39059	0.434384	2.48248	0.844355	0.52165	2.10435	0.401242	1.77682
gi|270005159	hypothetical protein TcasGA2_TC007173	2	1.78263	0.269789	27.483	0.0648631	48.9922	1.77478	0.314339	50.5645	0.0350994	89.741	1.31225	0.503497	32.8144	0.0399899	43.0606	1.16401	0.31884	2.87555	0.404794	3.34716
gi|270008791	hypothetical protein TcasGA2_TC015385	1	0.939829	0.751505	2.08761	0.450194	1.962	1.20147	0.659925	4.68473	0.256465	5.62855	0.836312	0.515182	2.66761	0.313506	2.23096	1.29044	0.538035	4.43474	0.290984	5.72276
gi|270009216	hypothetical protein TcasGA2_TC014929	2	1.057	0.0778319	1.0904	0.969369	1.15255	0.779735	0.309623	5.31967	0.146576	4.14793	1.00564	0.959019	3.03158	0.331723	3.04869	0.649875	0.00312422	0.632643	0.667576
gi|270006329	hypothetical protein TcasGA2_TC008514	2	1.55935	0.118977	2.90786	0.536253	4.53438	1.60411	0.191015	6.40892	0.250293	10.2806	1.09741	0.462361	2.85492	0.384392	3.13302	1.59149	0.399635	72.5597	0.0219335	115.478
gi|270005127	hypothetical protein TcasGA2_TC007136	2	1.31315	0.134445	1.61546	0.812868	2.12134	1.18448	0.165927	1.40594	0.84248	1.66531	1.65489	0.030471	1.47296	1.12351	2.43758	1.38344	0.131274	1.75602	0.787827	2.42935
gi|270012698	hypothetical protein TcasGA2_TC005376	1	0.632999					0.409525					0.561218					0.787801
gi|270013576	hypothetical protein TcasGA2_TC012196	2	0.54457	0.460541	17.9275	0.0303762	9.76281	0.888542	0.851107	10.8917	0.0815801	9.67768	0.270619	0.315635	69.2067	0.0039103	18.7287	0.20191	0.285564	117.646	0.00171625	23.7539
gi|270010139	hypothetical protein TcasGA2_TC009501	2	1.74062					1.14637					2.35203
gi|282165794	chickadee	2	1.26648	0.570072	42.4188	0.0298566	53.7226	1.40061	0.0880046	1.81403	0.772095	2.54075	0.647441	0.149319	3.74291	0.172978	2.42331	0.660828	0.0780561	1.91291	0.345457	1.2641
gi|270005091	hypothetical protein TcasGA2_TC007099	2	0.841317	0.355041	3.93296	0.213915	3.30886	0.813383	0.415472	7.43362	0.109419	6.04638	1.07731	0.839967	39.8199	0.0270546	42.8984	0.618159	0.43851	153.239	0.00403395	94.7261
gi|270008988	hypothetical protein TcasGA2_TC015613	2	0.602783	0.0296026	1.3489	0.446869	0.813094	0.554597	0.146317	5.76905	0.0961331	3.1995	0.556704					0.374133
gi|270013091	hypothetical protein TcasGA2_TC011647	1	1.45558	0.542592	9.21336	0.157986	13.4108	1.20373	0.75902	9.70137	0.124079	11.6779	1.26133	0.393971	2.52738	0.499064	3.18785	1.51699	0.22714	7.19687	0.210784	1.09176
gi|270010666	hypothetical protein TcasGA2_TC010105	2	0.724675					0.863689					1.3994					1.88371
gi|270008498	hypothetical protein TcasGA2_TC015013	2	1.64509	0.166134	5.41469	0.303821	8.90767	1.11097	0.570615	5.32411	0.208667	5.91492	1.216	0.596936	29.5417	0.0411623	35.9228	0.783216	0.524374	28.5598	0.0274237	22.3685
gi|270007131	hypothetical protein TcasGA2_TC013662	2	1.00415	0.559196	1.06545	0.942466	1.06987	1.00338	0.991549	25.191	0.0398308	25.2761	1.04333	0.72265	3.18296	0.327786	3.32087
gi|270002182	hypothetical protein TcasGA2_TC001152	2	1.29848	0.315335	6.00708	0.216158	7.80006	1.62501	0.132207	3.66874	0.442935	5.96173	0.792406	0.609458	66.6193	0.0118945	52.7896	1.50762	0.647877	4669.25	0.000322883	7039.47
gi|270004487	hypothetical protein TcasGA2_TC003842	2	1.49112	0.54011	10.4564	0.142604	15.5918	1.50529	0.337854	4.08922	0.368112	6.15548	1.4139	0.632194	14.3585	0.0984709	20.3015	1.84683	0.34844	8.78665	0.210186	16.2275
gi|270006189	hypothetical protein TcasGA2_TC008358	1	0.675094	0.781102	1135017	5.94788e-07	766243	0.550199					0.422354					0.465798
gi|282158083	cytochrome c oxidase subunit IV	2	0.847326	0.114963	1.46861	0.576958	1.24439	0.954932	0.871472	17.5093	0.0545384	16.7202	1.98686	0.00857958	1.12476	1.76647	2.23474	0.996988	0.995761	315.893	0.00315609	314.941
gi|270014772	hypothetical protein TcasGA2_TC005185	2	1.38998					0.905539					1.1351					0.576659
gi|270013558	hypothetical protein TcasGA2_TC012176	2	1.09506	0.160113	1.3451	0.814112	1.47296	1.15471	0.628206	15.8861	0.0726868	18.3438	0.56352	0.185921	8.94361	0.0630081	5.0399	0.650271
gi|283046718	NADH dehydrogenase [ubiquinone] flavoprotein 1, mitochondrial	2	1.00542					1.40742					0.735813
gi|270000896	hypothetical protein TcasGA2_TC011159	2	0.837632	0.661826	46.1375	0.0181551	38.6462	0.620555	0.252185	12.6242	0.0491561	7.83399	0.68011	0.721458	35288	1.92731e-05	23999.7
gi|270001643	hypothetical protein TcasGA2_TC000503	2	0.598574					0.856339					0.229468
gi|270015756	hypothetical protein TcasGA2_TC005120	2	0.86888					0.976642					6.80054					3.81079
gi|270012719	ATP synthase, H+ transporting, mitochondrial F0 complex, subunit F2	2	0.480612	0.499892	11008.8	4.36571e-05	5290.96	0.74734	0.705555	1672.17	0.000446929	1249.68	0.843911	0.792408	587.983	0.00143526	496.205	1.63312
gi|270002635	hypothetical protein TcasGA2_TC004962	3	1.67638					1.43584					1.19885					0.338243
gi|270002001	hypothetical protein TcasGA2_TC000938	21	1.01913					1.1003					0.25022					0.612768
gi|270014586	hypothetical protein TcasGA2_TC004625	2	0.988605	0.0503595	1.01161	0.97726	1.00008	1.18959	0.0644653	1.25124	0.950727	1.48846	0.812879	0.528874	17.8613	0.0455106	14.5191	0.740249	0.673856	893.577	0.00082841	661.469
gi|270011002	hypothetical protein TcasGA2_TC009080	3	0.335984	0.143255	23.8596	0.0140817	8.01643	0.790168	0.782515	4517.97	0.000174894	3569.96	0.74764	0.831026	801229	9.33117e-07	599031	1.49937
gi|270016486	hypothetical protein TcasGA2_TC010478	2	1.10713					1.35886					1.08587					1.20323
gi|270012897	hypothetical protein TcasGA2_TC001671	2	0.671216	0.203084	5.32827	0.125973	3.57642	0.648011	0.365118	35.1914	0.0184139	22.8044	1.27341	0.851953	428048	2.97493e-06	545083	0.750863
gi|270003140	hypothetical protein TcasGA2_TC001574	2	0.629353					0.871025					0.602818					0.587762
gi|270002617	hypothetical protein TcasGA2_TC004940	1	0.936018					1.01173					1.2714
gi|270012613	hypothetical protein TcasGA2_TC006776	2	1.72868					1.30019					2.23432					2.31474
gi|237681130	formaldehyde dehydrogenase	2	0.788249	0.0526298	1.28468	0.613578	1.01265	0.772735	0.151538	2.21408	0.34901	1.7109	1.07396	0.867921	74.2284	0.0144684	79.7185	0.652648	0.190453	5.32392	0.122588	3.47464
gi|270001583	hypothetical protein TcasGA2_TC000431	2	0.972912	0.949484	80.4908	0.0120872	78.3104	1.00235	0.997159	806.211	0.00124329	808.109	0.682826	0.60854	957.028	0.000713486	653.483	0.829404	0.853589	25621.4	3.23715e-05	21250.5
gi|270006898	hypothetical protein TcasGA2_TC013327	1	0.901627	0.29492	1.37285	0.656756	1.2378	0.660435	0.189699	2.4915	0.265075	1.64548	0.892895	0.728191	3.38854	0.263505	3.02561	0.686633	0.245435	6.94931	0.0988059	4.77162
gi|270008814	hypothetical protein TcasGA2_TC015417	2	0.664083	0.352976	25.0488	0.0265115	16.6345	0.887346	0.675826	15.1798	0.0584559	13.4697	0.571361	0.482068	830.641	0.000687856	474.596	0.796476	0.782932	3458.58	0.00023029	2754.68
gi|270007302	hypothetical protein TcasGA2_TC013859	1	1.80979					1.62824					0.751329
gi|270001459	hypothetical protein TcasGA2_TC000291	2	1.75073	0.458892	518.768	0.00337479	908.225	1.38406	0.0123221	1.08323	1.27772	1.49925	1.40996	0.673778	2344.29	0.000601442	3305.35	2.81476
gi|270006087	hypothetical protein TcasGA2_TC008240	1	0.897292	0.789514	4.62513	0.194003	4.1501	0.968064	0.942423	5.54193	0.17468	5.36494	0.359907	0.496026	370740	9.7078e-07	133432	0.41484	0.505828	88090.8	4.70922e-06	36543.6
gi|270007550	hypothetical protein TcasGA2_TC014147	1	0.500418					1.93774
gi|270006544	hypothetical protein TcasGA2_TC010413	1	1.0125	0.86949	2.13667	0.473869	2.16338	1.01864	0.886098	3.6601	0.278309	3.72832	0.710865	0.144265	2.71776	0.261563	1.93196	0.981197	0.87892	3.50002	0.280341	3.43421
gi|270016379	hypothetical protein TcasGA2_TC001862	1	0.656482					1.11198					3.80104					1.59459
gi|270005209	hypothetical protein TcasGA2_TC007229	2	1.31999	0.56685	5.79929	0.227612	7.655	1.26795	0.173311	1.63498	0.775512	2.07307	1.08552	0.905081	1034.09	0.00104974	1122.52	1.18457
gi|270015927	hypothetical protein TcasGA2_TC002081	1	4.2178					2.81121
gi|270004040	hypothetical protein TcasGA2_TC003348	1	1.28633	0.213556	3.05064	0.421658	3.92412	1.18115	0.603113	18.9497	0.0623309	22.3825	0.74358	0.882484	570121280	1.30425e-09	4.23931e+08	0.532763
gi|270002786	alpha spectrin	2	0.851821	0.267442	2.48494	0.342793	2.11673	0.943571	0.415395	1.75761	0.53685	1.65843	2.65715	0.112137	9.1166	0.291463	24.2242	1.1857
gi|270009777	hypothetical protein TcasGA2_TC009074	1	1.16138					1.1341					0.537083					1.01097
gi|270004519	hypothetical protein TcasGA2_TC003878	1	1.20466					1.02936					0.695523					0.973187
gi|270012013	hypothetical protein TcasGA2_TC006109	1	1.19103	0.475623	7.82478	0.152212	9.31953	1.5131	0.367229	30.6913	0.0493004	46.4389	1.36575	0.0346107	1.24052	1.10095	1.69424	1.0074	0.985518	61.4997	0.0163806	61.955
gi|270008925	hypothetical protein TcasGA2_TC015539	1	1.03897	0.863932	9.37175	0.110861	9.73693	0.844853	0.80423	849.788	0.000994193	717.946	1.39869	0.910585	12468640284672	1.12177e-13	1.74398e+13
gi|270012320	hypothetical protein TcasGA2_TC006456	1	1.03296					1.11893					1.28427
gi|270002534	hypothetical protein TcasGA2_TC004842	1	1.72661	0.27175	23.4838	0.0735236	40.5474	1.79862					2.30355					0.509645
gi|270003672	hypothetical protein TcasGA2_TC002936	1	1.04261	0.569139	1.93472	0.538894	2.01716	1.14346	0.14114	1.46806	0.778892	1.67866	0.635457	0.500728	321.896	0.00197411	204.551	0.988093	0.979296	107.546	0.00918765	106.265
gi|270003211	hypothetical protein TcasGA2_TC002415	3	0.616282	0.194805	2.95854	0.208306	1.82329	1.0783	0.861716	5.16968	0.208582	5.57447	1.2299	0.625597	4.75578	0.258611	5.84912	0.479429	0.678982	22452480	2.13531e-08	1.07644e+08
gi|270006993	hypothetical protein TcasGA2_TC013431	1	1.05862	0.941991	2757.35	0.000383929	2918.99	0.979348	0.919342	8.01735	0.122154	7.85178	0.543798	0.741876	67806928	8.0198e-09	3.68733e+07	0.558905
gi|270002170	hypothetical protein TcasGA2_TC001139	1	1.42738	0.194265	4.15437	0.343585	5.92986	1.09909	0.784305	30.1587	0.0364434	33.147	1.40841	0.049366	1.40227	1.00438	1.97498	0.958568
gi|270005300	hypothetical protein TcasGA2_TC007346	1	1.00521	0.974692	5.25868	0.191153	5.28608	1.03449	0.895	13.3115	0.0777144	13.7706	0.89763	0.809017	84.4437	0.0106299	75.7992	1.25965	0.776035	2951.51	0.000426781	3717.86
gi|270014632	hypothetical protein TcasGA2_TC004676	1	1.37405					2.88089					1.42499
gi|270014862	hypothetical protein TcasGA2_TC010847	1	0.875327					0.982566					0.731318					0.972404
gi|270014627	hypothetical protein TcasGA2_TC004671	1	1.03305					1.10712					2.00518					1.04545
gi|270007215	hypothetical protein TcasGA2_TC013758	1	1.0266	0.888928	6.63623	0.154697	6.81276	0.970823	0.139022	1.08708	0.893057	1.05536	0.890568	0.295946	2.09288	0.425522	1.86385	0.895778	0.251831	1.79316	0.499553	1.60627
gi|270001233	hypothetical protein TcasGA2_TC016225	1	1.76726	0.0266801	1.35445	1.30478	2.39366	1.45195	0.24738	6.95729	0.208694	10.1016	1.43269	0.750053	61811	2.31785e-05	88555.8	1.26309	0.854906	360349	3.50519e+08	455154
gi|270004603	hypothetical protein TcasGA2_TC003967	1	1.94118	0.197161	14.8332	0.130867	28.7939	1.32092	0.398275	1.28684	0.102649	1.69981	8.31989	0.243291	49985.5	0.000166446	415874	3.58197
gi|270002411	hypothetical protein TcasGA2_TC004468	1	0.885302	0.730374	3.75793	0.235582	3.32691	0.888602	0.91931	130130	6.82854	115634	0.544136	0.45729	861.486	0.000631625	468.766	1.03236
gi|270006715	hypothetical protein TcasGA2_TC013082	1	1.05189					0.803057					0.599972					0.533935
gi|270012138	hypothetical protein TcasGA2_TC006241	1	1.20427	0.189957	2.06758	0.582454	2.48992	1.0332	0.892984	11.5367	0.0895575	11.9198	0.847516	0.239916	2.29786	0.368829	1.94747	1.16091	0.695435	38.6894	0.0300058	44.9148
gi|270010025	hypothetical protein TcasGA2_TC009358	1	1.79831					2.10554					0.714983					0.601999
gi|270011535	hypothetical protein TcasGA2_TC005565	1	0.566356					0.55116
gi|270002076	hypothetical protein TcasGA2_TC001027	1	0.638706					0.89141					2.03981
gi|270014655	hypothetical protein TcasGA2_TC004701	1	1.01791					0.935134					6.08926					1.99968
gi|270007030	hypothetical protein TcasGA2_TC013477	1	0.577279	0.0111621	1.13022	0.510766	0.652452	0.764195	0.0128898	1.07165	0.713105	0.818946	0.420034	0.046193	3.76377	0.111599	1.58091	0.18567	0.0453302	17.9016	0.0103717	3.3238
gi|270005809	hypothetical protein TcasGA2_TC007920	1	1.09329					1.01116					0.726458					0.881377
gi|270011634	hypothetical protein TcasGA2_TC005686	1	1.97245					1.68766					1.77475					2.39676
gi|270005693	hypothetical protein TcasGA2_TC007791	1	1.06446					0.984284					1.33079					1.06978
gi|270015082	hypothetical protein TcasGA2_TC014245	1	0.741222					0.79768					0.348011					0.597858
gi|270002753	oligomycin sensitivity-conferring protein	1	2.70198					3.4364					3.08592					2.35306
gi|270013587	hypothetical protein TcasGA2_TC012207	1	0.636128					0.39211					0.109336					0.161924
gi|270010624	hypothetical protein TcasGA2_TC010052	1	1.88413					3.19093					1.59771					4.21168
gi|270014014	hypothetical protein TcasGA2_TC012708	1	1.22765					0.962218					0.780894					0.661046
gi|270011019	hypothetical protein TcasGA2_TC009206	1	0.927283					1.25718					3.38317					1.46724
gi|270006644	hypothetical protein TcasGA2_TC013000	1	0.887905					1.09591					1.47776					1.74375
gi|270014813	hypothetical protein TcasGA2_TC010795	1	0.95984					1.09231					0.860144					1.21569
gi|270001249	cathepsin L precursor	1	1.70972					2.26742					1.11729					1.82128
gi|270014120	hypothetical protein TcasGA2_TC012824	1	0.503088					1.74974
gi|270012504	hypothetical protein TcasGA2_TC006659	1	1.06724					1.29096					1.35992					2.22449
gi|270003910	hypothetical protein TcasGA2_TC003200	1	0.818935					0.947074					0.740377					0.645848
gi|270011034	cathepsin L precursor	1	0.173786					0.225622					0.110745					0.0484596
gi|270009192	hypothetical protein TcasGA2_TC015848	3	1.61353					1.15039					3.98481
gi|270010450	hypothetical protein TcasGA2_TC009845	1	0.471871					0.924132					0.333514					0.827446
gi|270016760	hypothetical protein TcasGA2_TC016033	1	0.850028					1.39824					0.882552					1.66136
gi|270004224	hypothetical protein TcasGA2_TC003549	1	0.876332					0.94026					1.13814					0.530194
gi|270011076	aminopeptidase-like protein	1	1.12105					1.08667					0.707884					1.03558
gi|270011239	hypothetical protein TcasGA2_TC030755	1	0.308355					0.361862					0.332363					0.0976661
gi|270001992	hypothetical protein TcasGA2_TC000928	1	1.4283					1.36993					0.631228					0.837874
RRRRRgi|270013888	REVERSED hypothetical protein TcasGA2_TC012554	1	0.318566					0.710254					0.17092					0.0949455
gi|270004503	hypothetical protein TcasGA2_TC003861	1	1.11367					1.1781					2.07359					0.793686
gi|270000777	hypothetical protein TcasGA2_TC011022	1	1.37188					1.29904					1.14809					1.02012
gi|270007612	hypothetical protein TcasGA2_TC014293	1	0.845965					1.35595					0.485688
gi|270003022	hypothetical protein TcasGA2_TC000040	1	0.90411					1.00496					0.921603					1.80852
gi|270000977	hypothetical protein TcasGA2_TC011254	1	0.836958					0.872319					0.728901					0.877799
gi|270006766	hypothetical protein TcasGA2_TC013134	1	1.58673					1.58607					1.82664					1.07431
gi|270004826	serine protease P37	1	1.07861					0.923942					1.53841					0.756098
gi|270008094	serine protease H105	1	1.00507					0.705387					1.18525					0.726077
gi|270005692	hypothetical protein TcasGA2_TC007790	1	0.980515					1.20821					2.54639					1.13296
gi|270009130	hypothetical protein TcasGA2_TC015771	1	1.12711					1.38256					1.22119					2.70435
gi|270006395	NADH dehydrogenase (ubiquinone) 1, subcomplex unknown, 2	1	0.928949					0.991517					1.42087					0.435945
gi|270013013	hypothetical protein TcasGA2_TC010677	1	0.983754					1.02087					1.05868					0.88096
gi|270003918	hypothetical protein TcasGA2_TC003208	1	1.32077					0.758386					1.67824
gi|270002131	hypothetical protein TcasGA2_TC001092	1	0.93946					1.02067					2.05863
gi|270011057	hypothetical protein TcasGA2_TC009596	3	1.46273					1.58826					0.967199					1.34634
gi|270010016	hypothetical protein TcasGA2_TC009348	1	1.02146					1.48022					1.18171					1.16857
gi|270001520	hypothetical protein TcasGA2_TC000359	1	1.19774					1.52293
gi|270011822	hypothetical protein TcasGA2_TC005900	1	1.99103	0.457754	2120.67	0.000938872	4222.31	1.82926	0.418463	373.314	0.00490007	682.889	1.25199	0.754167	1122.61	0.00111525	1405.49	1.76002	0.39549	170.961	0.0102949	300.895
gi|270007186	hypothetical protein TcasGA2_TC013727	1	0.986075					1.49817
gi|270011393	hypothetical protein TcasGA2_TC005411	1	0.819274					0.852347					1.19232					1.15181
gi|270001740	hypothetical protein TcasGA2_TC000616	1	0.921795					0.900907					1.00069					0.602308
gi|270005715	hypothetical protein TcasGA2_TC007817	1	1.14949					1.08621					2.25018
gi|270005507	hypothetical protein TcasGA2_TC007571	2	1.05117					1.0621					0.255145					0.588962
gi|270009355	hypothetical protein TcasGA2_TC030666	1	0.954857	0.812403	6.91589	0.138067	6.60368	1.11395	0.00972664	1.02117	1.09085	1.13753	0.317443	0.435221	144068	2.20343e-06	45733.4	0.360239
gi|270000913	hypothetical protein TcasGA2_TC011182	1	0.760642					0.713265					0.83052					0.789802
gi|270005200	hypothetical protein TcasGA2_TC007219	1	3.90394					2.35139					3.74582					2.18471
gi|270013655	hypothetical protein TcasGA2_TC012282	1	1.05759					0.971992					1.52224
gi|270001344	hypothetical protein TcasGA2_TC030579	1	0.528497					0.745057
The statistical parameters of P-value and Error Factor assigned to each protein and used to determine the 95% confidence interval for
the average were determined by ProteinPilotTM. All statistical calculations are documented in the ProteinPilotTM Software Help (ABSciex).
